# Supplementary material for: Target-Specific Electrochemical Sensing of Pipecolic Acid via Molecular Imprinting
Source: Polymers (Basel). 2026 Apr 28;18(9):1066. doi: 10.3390/polym18091066 (PMC13165148; doi:10.3390/polym18091066)
Supplement: Supplementary file 1 [file polymers-18-01066-s001.zip]

Archive with 1 entries (1 files):
- polymers-4269740-supplementary.pdf
